# Supplementary material for: Stiffness-Modulation of Collagen Gels by Genipin-Crosslinking for Cell Culture
Source: Gels. 2023 Feb 10;9(2):148. doi: 10.3390/gels9020148 (PMC9957210; doi:10.3390/gels9020148)
Supplement: Supplementary file 1 [file gels-09-00148-s001.zip]

Archive with 1 entries (1 files):
- gels-2158340-supplementary.pdf
